# Supplementary material for: Investigation of SNP markers for the melatonin production trait in the Hu sheep with bulked segregant analysis
Source: BMC Genomics. 2023 Aug 30;24:502. doi: 10.1186/s12864-023-09494-z (PMC10466869; doi:10.1186/s12864-023-09494-z)
Supplement: Supplementary file 1 — Additional file 1. [file 12864_2023_9494_MOESM1_ESM.xlsx]

## Sheet: Verification group
	Sheep number	Age in months.	sex
1	9015	14	female
2	4029	15	female
3	37382	15	female
4	69277	22	female
5	37444	15	female
6	69004	23	female
7	67771	23	female
8	79032	23	female
9	37150	22	female
10	42157	14	female
11	67629	22	female
12	37540	15	female
13	66911	22	female
14	38208	27	female
15	42131	14	female
16	60623	23	female
17	34564	15	female
18	72945	22	female
19	42590	14	female
20	57942	22	female
21	8364	15	female
22	92961	8	female
23	40961	14	female
24	39310	16	female
25	71092	22	female
26	42813	14	female
27	61499	23	female
28	42297	14	female
29	69518	22	female
30	40975	14	female
31	41636	14	female
32	40917	14	female
33	36396	15	female
34	42368	14	female
35	42372	14	female
36	68287	22	female
37	40980	14	female
38	42581	14	female
39	41659	14	female
40	42250	14	female
41	42167	14	female
42	42575	25	female
43	60943	24	female
44	69933	22	female
45	70546	22	female
46	54370	24	female
47	74233	23	female
48	1194	27	female
49	36472	15	female
50	36455	15	female
51	71489	23	female
52	74378	23	female
53	70781	22	female
54	73404	22	female
55	59610	24	female
56	68659	22	female
57	75100	23	female
58	1083	27	female
59	37028	15	female
60	63331	23	female
61	40695	14	female
62	3870	15	female
63	70602	23	female
64	42284	14	female
65	74872	23	female
66	40333	25	female
67	73585	22	female
68	41648	14	female
69	66033	23	female
70	42508	14	female
71	71860	23	female
72	79694	21	female
73	58835	23	female
74	37773	27	female
75	75400	23	female
76	89667	9	female
77	42163	15	female
78	40837	14	female
79	67210	23	female
80	34594	15	female
81	62536	23	female
82	66855	22	female
83	40386	14	female
84	60107	23	female
85	40770	15	female
86	8280	14	female
87	64933	23	female
88	77566	22	female
89	41667	14	female
90	36295	15	female
91	60695	23	female
92	40051	14	female
93	37366	15	female
94	73581	23	female
95	66833	22	female
96	34415	15	female
97	44270	15	female
98	42569	15	female
99	74193	23	female
100	4901	23	female
101	42399	14	female
102	81446	22	female
103	70201	22	female
104	68966	22	female
105	43382	15	female
106	28077	15	female
107	43552	15	female
108	34556	15	female
109	53328	23	female
110	34430	15	female
111	64890	23	female
112	68197	22	female
113	141618	14	female
114	42890	14	female
115	60834	22	female
116	40887	14	female
117	86056	21	female
118	40891	14	female
119	79157	22	female
120	70445	22	female
121	14614	22	female
122	55413	23	female
123	73597	22	female
124	643	22	female
125	80782	21	female
126	60300	23	female
127	70988	22	female
128	63320	23	female
129	74921	23	female
130	58317	23	female
131	49715	23	female
132	52154	24	female
133	47381	25	female
134	74284	23	female
135	62883	23	female
136	61426	22	female
137	63626	23	female
138	37194	15	female
139	75736	23	female
140	42250	14	female
141	40239	14	female
142	43327	15	female
143	60092	23	female
144	81504	22	female
145	78456	22	female
146	37036	15	female
147	65186	24	female
148	57636	23	female
149	69458	20	female
150	41618	22	female
151	137586	15	female
152	42089	21	female
153	59620	23	female
154	82328	21	female
155	52589	24	female
156	61476	22	female
157	36820	15	female
158	31186	16	female
159	63862	23	female
160	68470	22	female
161	66662	22	female
162	68409	22	female
163	58452	23	female
164	62776	23	female
165	73752	22	female
166	41640	14	female
167	29636	14	female
168	43571	14	female
169	73901	22	female
170	62969	23	female
171	36555	15	female
172	66328	22	female
173	40676	14	female
174	40836	14	female
175	25316	14	female
176	73015	22	female
177	36880	15	female
178	42325	14	female
179	61337	23	female
180	43337	15	female
181	38212	22	female
182	70797	22	female
183	70909	22	female
184	80691	21	female
185	63331	23	female
186	71445	23	female
187	73015	22	female
188	64739	23	female
189	67220	23	female

## Sheet: Whole genome sequencing individ
	Sheep number	Age in months.	sex
1	0150001000070485	22.2	female
2	0150001000070561	22.17	female
3	0150001000078692	22.23	female
4	0150001000069666	22.03	female
5	0150001000069052	21.97	female
6	0150001000067783	22.3	female
